# Supplementary material for: South African University Staff and Students’ Perspectives, Preferences, and Drivers of Hesitancy Regarding COVID-19 Vaccines: A Multi-Methods Study
Source: Vaccines (Basel). 2022 Aug 4;10(8):1250. doi: 10.3390/vaccines10081250 (PMC9412872; doi:10.3390/vaccines10081250)
Supplement: Supplementary file 1 [file vaccines-10-01250-s001.zip]

Archive with 1 entries (1 files):
- vaccines-1827235-supplementary.pdf
